# Supplementary material for: IGF1R as a Key Target in High Risk, Metastatic Medulloblastoma
Source: Sci Rep. 2016 Jun 3;6:27012. doi: 10.1038/srep27012 (PMC4891740; doi:10.1038/srep27012)
Supplement: Supplementary Information [file srep27012-s2.xlsx]

## Sheet: D425-MED_B2_FINAL_variants_R
Supplemental Table S2. IonTorrent sequencing assay full results
	Chrom	Position_Start	Position_End	Ref	Variant	Type	Consequence	Zygosity	Var_Freq	Gene	AmpliSeq_IDs	TXNAME	exon_rank	p_AA_change	rsID	validated	COSMIC_id	SOLID_mutated_samples_COSMIC	HEME_mutated_samples_COSMIC	P_Value	Coverage	Ref_Cov	Var_Cov	LOOKUP_Variant_class	LOOKUP_Panel	LOOKUP_rsID	LOOKUP_Amino_Acid	LOOKUP_Comment
21	chr17	7577117*	7577117	A	C	SNP	nonsynonymous	Hom	98.61	TP53	AMPL2007907|5562618|TID51024|CCDS11118.1|TP53|exon7	CCDS11118.1	7	p.V274G	NA	NA	http://www.sanger.ac.uk/perl/genetics/CGP/cosmic?action=mut_summary&id=43945	6	1	1.26e-07	359	5	354	these two variants are in the same codon, resulting in GTT-->TGT (p.V274C)
22	chr17	7577118*	7577118	C	A	SNP	nonsynonymous	Hom	99.42	TP53	AMPL2007907|5562618|TID51024|CCDS11118.1|TP53|exon7	CCDS11118.1	7	p.V274F	NA	NA	http://www.sanger.ac.uk/perl/genetics/CGP/cosmic?action=mut_summary&id=10769	19	NA	1.26e-07	343	2	341	these two variants are in the same codon, resulting in GTT-->TGT (p.V274C)
4	chr2	29416366	29416366	G	C	SNP	nonsynonymous	Het	24.23	ALK	AMPL18807|5562244|TID345326|CCDS33172.1|ALK|exon29	CCDS33172.1	29	p.D1529E	http://www.ncbi.nlm.nih.gov/SNP/snp_ref.cgi?rs=rs1881421	freq	NA	NA	NA	5.01e-05	553	419	134	germline_polymorphism	STP_v01	rs1881421	D1529E
18	chr9	139400219	139400219	G	A	SNP	nonsynonymous	Het	61.81	NOTCH1	AMPL1563717|5562492|TID345193|CCDS43905.1|NOTCH1|exon25	CCDS43905.1	25	p.P1377S	http://www.ncbi.nlm.nih.gov/SNP/snp_ref.cgi?rs=rs61751542	freq	NA	NA	NA	2.51e-05	419	160	259	germline_polymorphism	Lung_v01	rs61751542	P1377S
24	chr17	37884037	37884037	C	G	SNP	nonsynonymous	Hom	99.43	ERBB2	AMPL811473|5562351|TID345233|CCDS32642.1|ERBB2|exon27	CCDS32642.1	27	p.P1170A	http://www.ncbi.nlm.nih.gov/SNP/snp_ref.cgi?rs=rs61552325	freq	NA	NA	NA	2.51e-08	523	3	520	germline_polymorphism	STP_v01	rs61552325	P1170A
32	chr2	29416572	29416572	T	C	SNP	nonsynonymous	Hom	99.95	ALK	AMPL22800|5562244|TID345326|CCDS33172.1|ALK|exon29	CCDS33172.1	29	p.I1461V	http://www.ncbi.nlm.nih.gov/SNP/snp_ref.cgi?rs=rs1670283	freq	NA	NA	NA	1e-10	1953	1	1952	germline_polymorphism	STP_v01	rs1670283	I1461V
5	chr2	29416615	29416615	G	A	SNP	synonymous	Het	24.45	ALK	AMPL22800|5562244|TID345326|CCDS33172.1|ALK|exon29	CCDS33172.1	29	p.T1446T	http://www.ncbi.nlm.nih.gov/SNP/snp_ref.cgi?rs=rs56132472	freq	NA	NA	NA	5.01e-06	1219	921	298	germline_polymorphism	STP_v01	rs56132472	T1446T
7	chr2	29449819	29449819	C	T	SNP	synonymous	Het	25.33	ALK	AMPL102899|5562255|TID345315|CCDS33172.1|ALK|exon18	CCDS33172.1	18	p.T1012T	http://www.ncbi.nlm.nih.gov/SNP/snp_ref.cgi?rs=rs2293563	freq	NA	NA	NA	1e-10	750	560	190	germline_polymorphism	STP_v01	rs2293563	T1012T
9	chr9	139407932	139407932	A	G	SNP	synonymous	Het	41.09	NOTCH1	AMPL1591169|5562503|TID345182|CCDS43905.1|NOTCH1|exon14	CCDS43905.1	14	p.N755N	http://www.ncbi.nlm.nih.gov/SNP/snp_ref.cgi?rs=rs2229971	freq	NA	NA	NA	3.98e-05	533	311	219	germline_polymorphism	Lung_v01	rs2229971	N755N
10	chr9	139397707	139397707	G	A	SNP	synonymous	Het	42.14	NOTCH1	AMPL1558372|5562490|TID51097|CCDS43905.1|NOTCH1|exon27	CCDS43905.1	27	p.D1698D	http://www.ncbi.nlm.nih.gov/SNP/snp_ref.cgi?rs=rs10521	cluster,freq,doublehit,hapmap,1000Genome	NA	NA	NA	5.01e-05	719	416	303	germline_polymorphism	Lung_v01	rs10521	D1698D
11	chr9	139418260	139418260	A	G	SNP	synonymous	Het	42.77	NOTCH1	AMPL1617245|5562514|TID345171|CCDS43905.1|NOTCH1|exon3	CCDS43905.1	3	p.N104N	http://www.ncbi.nlm.nih.gov/SNP/snp_ref.cgi?rs=rs4489420	freq	NA	NA	NA	6.31e-05	491	281	210	germline_polymorphism	Lung_v01	rs4489420	N104N
12	chr4	55599268	55599268	C	T	SNP	synonymous	Het	43.72	KIT	AMPL1797219330|5562395|TID51107|CCDS3496.1|KIT|exon17	CCDS3496.1	17	p.I798I	http://www.ncbi.nlm.nih.gov/SNP/snp_ref.cgi?rs=rs55789615	freq	NA	NA	NA	1e-05	430	241	188	germline_polymorphism	GIST_v01	rs55789615	I798I
13	chr7	116436097	116436097	G	A	SNP	synonymous	Het	46.48	MET	AMPL1301341|5562424|TID286169|CCDS47689.1|MET|exon20	CCDS47689.1	20	p.P1382P	http://www.ncbi.nlm.nih.gov/SNP/snp_ref.cgi?rs=rs41737	cluster,freq,submitter,doublehit,hapmap,1000Genome	NA	NA	NA	5.01e-05	994	532	462	germline_polymorphism	STP_v01	rs41737	P1382P
14	chr7	55249063	55249063	G	A	SNP	synonymous	Het	47.14	EGFR	AMPL585272|5562316|TID345262|CCDS5514.1|EGFR|exon20	CCDS5514.1	20	p.Q787Q	http://www.ncbi.nlm.nih.gov/SNP/snp_ref.cgi?rs=rs1050171	freq	NA	NA	NA	2.51e-05	1277	675	602	germline_polymorphism	Lung_v01	rs1050171	Q787Q
15	chr7	116339672	116339672	C	T	SNP	synonymous	Het	49.37	MET	AMPL1157080|5562405|TID286180|CCDS47689.1|MET|exon1	CCDS47689.1	1	p.S178S	http://www.ncbi.nlm.nih.gov/SNP/snp_ref.cgi?rs=rs35775721	freq	NA	NA	NA	6.31e-05	638	320	315	germline_polymorphism	STP_v01	rs35775721	S178S
16	chr7	116435768	116435768	C	T	SNP	synonymous	Het	49.4	MET	AMPL1285391|5562423|TID286170|CCDS47689.1|MET|exon19	CCDS47689.1	19	p.D1304D	http://www.ncbi.nlm.nih.gov/SNP/snp_ref.cgi?rs=rs41736	cluster,freq,submitter,doublehit,hapmap,1000Genome	NA	NA	NA	6.31e-05	755	382	373	germline_polymorphism	STP_v01	rs41736	D1304D
17	chr7	116436022	116436022	G	A	SNP	synonymous	Het	50.51	MET	AMPL1291592|5562424|TID286169|CCDS47689.1|MET|exon20	CCDS47689.1	20	p.A1357A	http://www.ncbi.nlm.nih.gov/SNP/snp_ref.cgi?rs=rs2023748	freq	NA	NA	NA	7.94e-05	293	145	148	germline_polymorphism	STP_v01	rs2023748	A1357A
19	chr2	29543663	29543663	T	C	SNP	synonymous	Het	74.5	ALK	AMPL202556|5562266|TID345304|CCDS33172.1|ALK|exon7	CCDS33172.1	7	p.Q500Q	http://www.ncbi.nlm.nih.gov/SNP/snp_ref.cgi?rs=rs2293564	freq	NA	NA	NA	5.01e-06	1737	443	1294	germline_polymorphism	STP_v01	rs2293564	Q500Q
20	chr2	29940529	29940529	A	T	SNP	synonymous	Het	76.21	ALK	AMPL247128|5562271|TID345299|CCDS33172.1|ALK|exon2	CCDS33172.1	2	p.P234P	http://www.ncbi.nlm.nih.gov/SNP/snp_ref.cgi?rs=rs2246745	freq	NA	NA	NA	3.16e-05	618	147	471	germline_polymorphism	STP_v01	rs2246745	P234P
25	chr12	25368462	25368462	C	T	SNP	synonymous	Hom	99.56	KRAS	AMPL1114636|5562401|TID334296|CCDS8703.1|KRAS|exon4	CCDS8703.1	4	p.R161R	http://www.ncbi.nlm.nih.gov/SNP/snp_ref.cgi?rs=rs4362222	freq	NA	NA	NA	1e-08	676	3	673	germline_polymorphism	STP_v01	rs4362222	R161R
26	chr4	1807894	1807894	G	A	SNP	synonymous	Hom	99.68	FGFR3	AMPL953644|5562372|TID345212|CCDS3353.1|FGFR3|exon13	CCDS3353.1	13	p.T651T	http://www.ncbi.nlm.nih.gov/SNP/snp_ref.cgi?rs=rs7688609	freq	NA	NA	NA	1.58e-07	317	0	316	germline_polymorphism	STP_v01	rs7688609	T651T
29	chr2	29455267	29455267	A	G	SNP	synonymous	Hom	99.7	ALK	AMPL126381|5562258|TID345312|CCDS33172.1|ALK|exon15	CCDS33172.1	15	p.G845G	http://www.ncbi.nlm.nih.gov/SNP/snp_ref.cgi?rs=rs2256740	freq	NA	NA	NA	1e-08	666	1	664	germline_polymorphism	STP_v01	rs2256740	G845G
30	chr7	55266417	55266417	T	C	SNP	synonymous	Hom	99.9	EGFR	AMPL614177|5562319|TID345259|CCDS5514.1|EGFR|exon23	CCDS5514.1	23	p.T903T	http://www.ncbi.nlm.nih.gov/SNP/snp_ref.cgi?rs=rs1140475	freq	NA	NA	NA	2e-09	1014	0	1013	germline_polymorphism	STP_v01	rs1140475	T903T
31	chr17	29508775	29508775	G	A	SNP	synonymous	Hom	99.93	NF1	AMPL411229926|5562431|TID334289|CCDS42292.1|NF1|exon7	CCDS42292.1	7	p.L234L	http://www.ncbi.nlm.nih.gov/SNP/snp_ref.cgi?rs=rs1801052	freq	NA	NA	NA	5.01e-10	1377	0	1376	germline_polymorphism	STP_v01	rs1801052	L234L
33	chr2	30143499	30143499	G	C	SNP	synonymous	Hom	100	ALK	AMPL255244|5562272|TID345298|CCDS33172.1|ALK|exon1	CCDS33172.1	1	p.L9L	http://www.ncbi.nlm.nih.gov/SNP/snp_ref.cgi?rs=rs4358080	freq	NA	NA	NA	3.16e-08	493	0	493	germline_polymorphism	STP_v01	rs4358080	L9L
	PERCENT COVERAGE
	percentage of bp with ≥100 reads							Failed Target Regions with <100 reads													Average read depth = 769.01
	Gene	% Expected Coverage	Gene	% Expected Coverage				Gene	Exon	# Amino acids	# Reads observed	Frequency of mutations reported in these amino acids (COSMIC)	...	chrom_id	start_pos	end_pos	Protein_pos_start	Protein_pos_end	Transcript_ID
1	AKT1	1	MAP2K1	1			1	PTEN	8	8	89	0.002		chr10	89720649	89720672	268	275	CCDS31238.1
2	AKT2	1	MET	0.996			2	PTEN	9	29	6	0.002		chr10	89725062	89725147	349	377	CCDS31238.1
3	AKT3	1	NF1	1			3	RB1	1	18	46	0.003		chr13	48878135	48878185	29	46	CCDS31973.1
4	ALK	0.961	NOTCH1	0.941			4	TSC2	8	19	76	0		chr16	2107104	2107160	259	277	CCDS10458.1
5	BRAF	1	NRAS	1			5	TSC2	18	11	38	0		chr16	2121783	2121815	649	659	CCDS10458.1
6	CDK4	1	NTRK2	1			6	TSC2	18	3	44	0		chr16	2121816	2121824	660	662	CCDS10458.1
7	CDKN2A	0.78	NTRK3	1			7	TSC2	18	35	12	0.001		chr16	2121825	2121927	663	697	CCDS10458.1
8	DDR2	1	PIK3CA	0.959			8	TSC2	22	18	34	0		chr16	2125842	2125895	863	880	CCDS10458.1
9	EGFR	1	PIK3R1	0.977			9	TSC2	30	23	98	0.001		chr16	2131594	2131661	1204	1226	CCDS10458.1
10	ERBB2	0.984	PTEN	0.902			10	TSC2	32	37	46	0		chr16	2133707	2133819	1299	1335	CCDS10458.1
11	FGFR1	0.926	RAC1	1			11	ERBB2	7	21	34	0		chr17	37866591	37866653	254	274	CCDS32642.1
12	FGFR3	1	RB1	0.974			12	STK11	1	19	32	0.003		chr19	1206911	1206967	1	19	CCDS45896.1
13	GNA11	1	RET	1			13	STK11	3	18	47	0.003		chr19	1219360	1219414	138	155	CCDS45896.1
14	GNAQ	1	STK11	0.906			14	STK11	9	5	78	0.003		chr19	1226634	1226648	430	434	CCDS45896.1
15	GNAS	1	TP53	1			15	ALK	16	31	42	0		chr2	29451748	29451838	909	939	CCDS33172.1
16	HRAS	1	TSC1	0.982			16	ALK	1	34	76	0		chr2	30143144	30143243	95	128	CCDS33172.1
17	KDR	0.965	TSC2	0.922			17	VHL	1	21	47	0.018		chr3	10183745	10183806	72	92	CCDS2597.1
18	KIT	1	VHL	0.871			18	PIK3CA	9	9	55	0		chr3	178935996	178936022	514	522	CCDS43171.1
19	KRAS	1					19	PIK3CA	11	27	1	0		chr3	178937357	178937438	583	609	CCDS43171.1
							20	KDR	20	16	99	0		chr4	55961778	55961823	913	928	CCDS3497.1
							21	PIK3R1	4	12	93	0.001		chr5	67589129	67589163	73	84	CCDS3994.1
							24	MET	5	5	93	0		chr7	116395407	116395423	568	572	CCDS47689.1
							25	FGFR1	16	15	91	0		chr8	38271767	38271809	714	728	CCDS55223.1
							26	FGFR1	9	25	59	0		chr8	38277124	38277196	411	435	CCDS55223.1
							27	FGFR1	3	28	38	0		chr8	38287331	38287412	82	109	CCDS55223.1
							28	TSC1	15	23	50	0.002		chr9	135779070	135779136	704	726	CCDS6956.1
							29	NOTCH1	34	7	93	0		chr9	139391991	139392012	2061	2067	CCDS43905.1
							30	NOTCH1	30	42	29	0		chr9	139396211	139396334	1835	1876	CCDS43905.1
							31	NOTCH1	25	29	91	0		chr9	139400007	139400092	1419	1447	CCDS43905.1
							32	NOTCH1	23	40	18	0		chr9	139401200	139401318	1251	1290	CCDS43905.1
							33	NOTCH1	22	14	48	0		chr9	139401755	139401795	1202	1215	CCDS43905.1
							34	NOTCH1	15	11	32	0		chr9	139407471	139407502	813	823	CCDS43905.1
							35	CDKN2A	2	29	5	0.047		chr9	21971122	21971209	65	93	CCDS6511.2

## Sheet: 0341-MED_B1_FINAL_variants_R
	Chrom	Position_Start	Position_End	Ref	Variant	Type	Consequence	Zygosity	Var_Freq	Gene	AmpliSeq_IDs	TXNAME	exon_rank	p_AA_change	rsID	validated	COSMIC_id	SOLID_mutated_samples_COSMIC	HEME_mutated_samples_COSMIC	P_Value	Coverage	Ref_Cov	Var_Cov	LOOKUP_Variant_class	LOOKUP_Panel	LOOKUP_rsID	LOOKUP_Amino_Acid	LOOKUP_Comment
23	chr16	2111996	2111996	C	T	SNP	nonsynonymous	Het	49.9	TSC2	AMPL2317753|5562656|TID345128|CCDS10458.1|TSC2|exon11	CCDS10458.1	11	p.A415V	NA	NA	NA	NA	NA	3.98e-05	960	481	479	SIFT prediction = DAMAGING
13	chr17	37884037	37884037	C	G	SNP	nonsynonymous	Het	29.53	ERBB2	AMPL811473|5562351|TID345233|CCDS32642.1|ERBB2|exon27	CCDS32642.1	27	p.P1170A	http://www.ncbi.nlm.nih.gov/SNP/snp_ref.cgi?rs=rs61552325	freq	NA	NA	NA	6.31e-06	1263	890	373	germline_polymorphism	STP_v01	rs61552325	P1170A
16	chr7	55229255	55229255	G	A	SNP	nonsynonymous	Het	45.08	EGFR	AMPL545750|5562309|TID345269|CCDS5514.1|EGFR|exon13	CCDS5514.1	13	p.R521K	http://www.ncbi.nlm.nih.gov/SNP/snp_ref.cgi?rs=rs2227983	freq	NA	NA	NA	1e-10	2309	1268	1041	germline_polymorphism	STP_v01	rs2227983	R521K
17	chr5	67588148	67588148	G	A	SNP	nonsynonymous	Het	46.15	PIK3R1	AMPL1830092|5562556|TID240163|CCDS3993.1|PIK3R1|exon7	CCDS3993.1	7	p.M326I	http://www.ncbi.nlm.nih.gov/SNP/snp_ref.cgi?rs=rs3730089	freq	NA	NA	NA	2.51e-05	1597	860	737	germline_polymorphism	Lung_v01	rs3730089	M326I
22	chr2	29416366	29416366	G	C	SNP	nonsynonymous	Het	48.87	ALK	AMPL18807|5562244|TID345326|CCDS33172.1|ALK|exon29	CCDS33172.1	29	p.D1529E	http://www.ncbi.nlm.nih.gov/SNP/snp_ref.cgi?rs=rs1881421	freq	NA	NA	NA	5.01e-05	931	476	455	germline_polymorphism	STP_v01	rs1881421	D1529E
33	chr17	7579472	7579472	G	C	SNP	nonsynonymous	Het	96.57	TP53	AMPL2040199|5562622|TID51020|CCDS11118.1|TP53|exon3	CCDS11118.1	3	p.P72R	http://www.ncbi.nlm.nih.gov/SNP/snp_ref.cgi?rs=rs1042522	freq	NA	NA	NA	0.000158	467	16	451	germline_polymorphism	GIST_v01	rs1042522	P72R
45	chr2	29416572	29416572	T	C	SNP	nonsynonymous	Hom	99.97	ALK	AMPL22800|5562244|TID345326|CCDS33172.1|ALK|exon29	CCDS33172.1	29	p.I1461V	http://www.ncbi.nlm.nih.gov/SNP/snp_ref.cgi?rs=rs1670283	freq	NA	NA	NA	1e-10	3759	0	3758	germline_polymorphism	STP_v01	rs1670283	I1461V
12	chr17	29553485	29553485	G	A	SNP	synonymous	Het	27.36	NF1	AMPL1344185|5562442|TID334278|CCDS42292.1|NF1|exon18	CCDS42292.1	18	p.P678P	http://www.ncbi.nlm.nih.gov/SNP/snp_ref.cgi?rs=rs2285892	freq	NA	NA	NA	1.58e-05	2065	1498	565	germline_polymorphism	GIST_v01	rs2285892	P678P
15	chr7	55249063	55249063	G	A	SNP	synonymous	Het	44.27	EGFR	AMPL585272|5562316|TID345262|CCDS5514.1|EGFR|exon20	CCDS5514.1	20	p.Q787Q	http://www.ncbi.nlm.nih.gov/SNP/snp_ref.cgi?rs=rs1050171	freq	NA	NA	NA	1.58e-05	2302	1283	1019	germline_polymorphism	Lung_v01	rs1050171	Q787Q
20	chr9	139391636	139391636	G	A	SNP	synonymous	Het	48.11	NOTCH1	AMPL1538281|5562483|TID51099|CCDS43905.1|NOTCH1|exon34	CCDS43905.1	34	p.D2185D	http://www.ncbi.nlm.nih.gov/SNP/snp_ref.cgi?rs=rs2229974	freq	NA	NA	NA	1.58e-05	2170	1124	1044	germline_polymorphism	Lung_v01	rs2229974	D2185D
21	chr9	139397707	139397707	G	A	SNP	synonymous	Het	48.82	NOTCH1	AMPL1558372|5562490|TID51097|CCDS43905.1|NOTCH1|exon27	CCDS43905.1	27	p.D1698D	http://www.ncbi.nlm.nih.gov/SNP/snp_ref.cgi?rs=rs10521	cluster,freq,doublehit,hapmap,1000Genome	NA	NA	NA	2e-05	1688	864	824	germline_polymorphism	Lung_v01	rs10521	D1698D
24	chr7	55229202	55229202	C	T	SNP	synonymous	Het	50.92	EGFR	AMPL545401|5562309|TID345269|CCDS5514.1|EGFR|exon13	CCDS5514.1	13	p.G503G	http://www.ncbi.nlm.nih.gov/SNP/snp_ref.cgi?rs=rs17336800	freq	NA	NA	NA	1e-10	1092	535	556	germline_polymorphism	STP_v01	rs17336800	G503G
25	chr7	55214348	55214348	C	T	SNP	synonymous	Het	51.77	EGFR	AMPL492527|5562300|TID345278|CCDS5514.1|EGFR|exon4	CCDS5514.1	4	p.N158N	http://www.ncbi.nlm.nih.gov/SNP/snp_ref.cgi?rs=rs2072454	freq	NA	NA	NA	3.16e-05	1327	639	687	germline_polymorphism	STP_v01	rs2072454	N158N
26	chr2	29455267	29455267	A	G	SNP	synonymous	Het	51.98	ALK	AMPL126381|5562258|TID345312|CCDS33172.1|ALK|exon15	CCDS33172.1	15	p.G845G	http://www.ncbi.nlm.nih.gov/SNP/snp_ref.cgi?rs=rs2256740	freq	NA	NA	NA	3.98e-05	1185	569	616	germline_polymorphism	STP_v01	rs2256740	G845G
27	chr2	29449819	29449819	C	T	SNP	synonymous	Het	52.8	ALK	AMPL102899|5562255|TID345315|CCDS33172.1|ALK|exon18	CCDS33172.1	18	p.T1012T	http://www.ncbi.nlm.nih.gov/SNP/snp_ref.cgi?rs=rs2293563	freq	NA	NA	NA	1e-10	1320	623	697	germline_polymorphism	STP_v01	rs2293563	T1012T
28	chr2	29416615	29416615	G	A	SNP	synonymous	Het	54.23	ALK	AMPL22800|5562244|TID345326|CCDS33172.1|ALK|exon29	CCDS33172.1	29	p.T1446T	http://www.ncbi.nlm.nih.gov/SNP/snp_ref.cgi?rs=rs56132472	freq	NA	NA	NA	7.94e-06	2307	1056	1251	germline_polymorphism	STP_v01	rs56132472	T1446T
29	chr7	55238874	55238874	T	A	SNP	synonymous	Het	54.84	EGFR	AMPL561413|5562312|TID345266|CCDS5514.1|EGFR|exon16	CCDS5514.1	16	p.T629T	http://www.ncbi.nlm.nih.gov/SNP/snp_ref.cgi?rs=rs17337023	freq	NA	NA	NA	3.16e-05	1125	507	617	germline_polymorphism	STP_v01	rs17337023	T629T
31	chr9	139410437	139410437	C	T	SNP	synonymous	Het	55.5	NOTCH1	AMPL1602500|5562507|TID345178|CCDS43905.1|NOTCH1|exon10	CCDS43905.1	10	p.T555T	http://www.ncbi.nlm.nih.gov/SNP/snp_ref.cgi?rs=rs148331061	freq	NA	NA	NA	1e-10	973	433	540	germline_polymorphism	Lung_v01	rs148331061	T555T
32	chr17	29508775	29508775	G	A	SNP	synonymous	Het	63.11	NF1	AMPL411229926|5562431|TID334289|CCDS42292.1|NF1|exon7	CCDS42292.1	7	p.L234L	http://www.ncbi.nlm.nih.gov/SNP/snp_ref.cgi?rs=rs1801052	freq	NA	NA	NA	7.94e-06	2697	995	1702	germline_polymorphism	STP_v01	rs1801052	L234L
34	chr9	139407932	139407932	A	G	SNP	synonymous	Hom	99.49	NOTCH1	AMPL1591169|5562503|TID345182|CCDS43905.1|NOTCH1|exon14	CCDS43905.1	14	p.N755N	http://www.ncbi.nlm.nih.gov/SNP/snp_ref.cgi?rs=rs2229971	freq	NA	NA	NA	1e-09	1168	0	1162	germline_polymorphism	Lung_v01	rs2229971	N755N
35	chr9	139418260	139418260	A	G	SNP	synonymous	Hom	99.73	NOTCH1	AMPL1617245|5562514|TID345171|CCDS43905.1|NOTCH1|exon3	CCDS43905.1	3	p.N104N	http://www.ncbi.nlm.nih.gov/SNP/snp_ref.cgi?rs=rs4489420	freq	NA	NA	NA	1.58e-09	1100	1	1097	germline_polymorphism	Lung_v01	rs4489420	N104N
36	chr7	116435768	116435768	C	T	SNP	synonymous	Hom	99.78	MET	AMPL1285391|5562423|TID286170|CCDS47689.1|MET|exon19	CCDS47689.1	19	p.D1304D	http://www.ncbi.nlm.nih.gov/SNP/snp_ref.cgi?rs=rs41736	cluster,freq,submitter,doublehit,hapmap,1000Genome	NA	NA	NA	5.01e-10	1355	3	1352	germline_polymorphism	STP_v01	rs41736	D1304D
37	chr12	25368462	25368462	C	T	SNP	synonymous	Hom	99.8	KRAS	AMPL1114636|5562401|TID334296|CCDS8703.1|KRAS|exon4	CCDS8703.1	4	p.R161R	http://www.ncbi.nlm.nih.gov/SNP/snp_ref.cgi?rs=rs4362222	freq	NA	NA	NA	3.98e-10	1465	3	1462	germline_polymorphism	STP_v01	rs4362222	R161R
38	chr2	29940529	29940529	A	T	SNP	synonymous	Hom	99.8	ALK	AMPL247128|5562271|TID345299|CCDS33172.1|ALK|exon2	CCDS33172.1	2	p.P234P	http://www.ncbi.nlm.nih.gov/SNP/snp_ref.cgi?rs=rs2246745	freq	NA	NA	NA	2.51e-09	986	1	984	germline_polymorphism	STP_v01	rs2246745	P234P
39	chr7	55266417	55266417	T	C	SNP	synonymous	Hom	99.82	EGFR	AMPL614177|5562319|TID345259|CCDS5514.1|EGFR|exon23	CCDS5514.1	23	p.T903T	http://www.ncbi.nlm.nih.gov/SNP/snp_ref.cgi?rs=rs1140475	freq	NA	NA	NA	2e-10	1668	2	1665	germline_polymorphism	STP_v01	rs1140475	T903T
40	chr7	116436097	116436097	G	A	SNP	synonymous	Hom	99.82	MET	AMPL1301341|5562424|TID286169|CCDS47689.1|MET|exon20	CCDS47689.1	20	p.P1382P	http://www.ncbi.nlm.nih.gov/SNP/snp_ref.cgi?rs=rs41737	cluster,freq,submitter,doublehit,hapmap,1000Genome	NA	NA	NA	2e-10	1680	2	1677	germline_polymorphism	STP_v01	rs41737	P1382P
41	chr4	1807894	1807894	G	A	SNP	synonymous	Hom	99.87	FGFR3	AMPL953644|5562372|TID345212|CCDS3353.1|FGFR3|exon13	CCDS3353.1	13	p.T651T	http://www.ncbi.nlm.nih.gov/SNP/snp_ref.cgi?rs=rs7688609	freq	NA	NA	NA	6.31e-09	782	1	781	germline_polymorphism	STP_v01	rs7688609	T651T
44	chr2	30143499	30143499	G	C	SNP	synonymous	Hom	99.88	ALK	AMPL255244|5562272|TID345298|CCDS33172.1|ALK|exon1	CCDS33172.1	1	p.L9L	http://www.ncbi.nlm.nih.gov/SNP/snp_ref.cgi?rs=rs4358080	freq	NA	NA	NA	5.01e-09	800	1	799	germline_polymorphism	STP_v01	rs4358080	L9L
46	chr2	29543663	29543663	T	C	SNP	synonymous	Hom	99.97	ALK	AMPL202556|5562266|TID345304|CCDS33172.1|ALK|exon7	CCDS33172.1	7	p.Q500Q	http://www.ncbi.nlm.nih.gov/SNP/snp_ref.cgi?rs=rs2293564	freq	NA	NA	NA	1e-10	3103	1	3102	germline_polymorphism	STP_v01	rs2293564	Q500Q
47	chr7	116436022	116436022	G	A	SNP	synonymous	Hom	100	MET	AMPL1291592|5562424|TID286169|CCDS47689.1|MET|exon20	CCDS47689.1	20	p.A1357A	http://www.ncbi.nlm.nih.gov/SNP/snp_ref.cgi?rs=rs2023748	freq	NA	NA	NA	2.51e-08	514	0	514	germline_polymorphism	STP_v01	rs2023748	A1357A

## Sheet: CHLA-01-MED_B32_FINAL_variants
	Chrom	Position_Start	Position_End	Ref	Variant	Type	Consequence	Zygosity	Var_Freq	Gene	AmpliSeq_IDs	TXNAME	exon_rank	p_AA_change	rsID	validated	COSMIC_id	SOLID_mutated_samples_COSMIC	HEME_mutated_samples_COSMIC	P_Value	Coverage	Ref_Cov	Var_Cov	LOOKUP_Variant_class	LOOKUP_Panel	LOOKUP_rsID	LOOKUP_Amino_Acid	LOOKUP_Comment
24	chr7	55211147	55211147	C	T	SNP	synonymous	Het	53.24	EGFR	AMPL483740|5562299|TID345279|CCDS5514.1|EGFR|exon3	CCDS5514.1	3	p.T130T	NA	NA	NA	NA	NA	1e-05	648	302	345	NA	NA	NA	NA	NA
9	chr17	37884037	37884037	C	G	SNP	nonsynonymous	Het	28.66	ERBB2	AMPL811473|5562351|TID345233|CCDS32642.1|ERBB2|exon27	CCDS32642.1	27	p.P1170A	http://www.ncbi.nlm.nih.gov/SNP/snp_ref.cgi?rs=rs61552325	freq	NA	NA	NA	5.01e-06	848	605	243	germline_polymorphism	STP_v01	rs61552325	P1170A
11	chr2	29416481	29416481	T	C	SNP	nonsynonymous	Het	33.12	ALK	AMPL20881|5562244|TID345326|CCDS33172.1|ALK|exon29	CCDS33172.1	29	p.K1491R	http://www.ncbi.nlm.nih.gov/SNP/snp_ref.cgi?rs=rs1881420	freq	http://www.sanger.ac.uk/perl/genetics/CGP/cosmic?action=mut_summary&id=1130802	1	NA	7.94e-06	1244	832	412	germline_polymorphism	STP_v01	rs1881420	K1491R
12	chr7	55229255	55229255	G	A	SNP	nonsynonymous	Het	46.04	EGFR	AMPL545750|5562309|TID345269|CCDS5514.1|EGFR|exon13	CCDS5514.1	13	p.R521K	http://www.ncbi.nlm.nih.gov/SNP/snp_ref.cgi?rs=rs2227983	freq	NA	NA	NA	1e-10	1377	743	634	germline_polymorphism	STP_v01	rs2227983	R521K
15	chr5	67588148	67588148	G	A	SNP	nonsynonymous	Het	48.46	PIK3R1	AMPL1830092|5562556|TID240163|CCDS3993.1|PIK3R1|exon7	CCDS3993.1	7	p.M326I	http://www.ncbi.nlm.nih.gov/SNP/snp_ref.cgi?rs=rs3730089	freq	NA	NA	NA	2.51e-05	1265	652	613	germline_polymorphism	Lung_v01	rs3730089	M326I
22	chr2	29416366	29416366	G	C	SNP	nonsynonymous	Het	52.61	ALK	AMPL18807|5562244|TID345326|CCDS33172.1|ALK|exon29	CCDS33172.1	29	p.D1529E	http://www.ncbi.nlm.nih.gov/SNP/snp_ref.cgi?rs=rs1881421	freq	NA	NA	NA	5.01e-05	728	345	383	germline_polymorphism	STP_v01	rs1881421	D1529E
23	chr9	139405649	139405649	C	T	SNP	nonsynonymous	Het	52.68	NOTCH1	AMPL1585326|5562501|TID345184|CCDS43905.1|NOTCH1|exon16	CCDS43905.1	16	p.E848K	http://www.ncbi.nlm.nih.gov/SNP/snp_ref.cgi?rs=rs35136134	freq	NA	NA	NA	3.16e-05	989	466	521	germline_polymorphism	Lung_v01	rs35136134	E848K
25	chr17	7579472	7579472	G	C	SNP	nonsynonymous	Het	53.94	TP53	AMPL2040199|5562622|TID51020|CCDS11118.1|TP53|exon3	CCDS11118.1	3	p.P72R	http://www.ncbi.nlm.nih.gov/SNP/snp_ref.cgi?rs=rs1042522	freq	NA	NA	NA	1e-05	482	222	260	germline_polymorphism	GIST_v01	rs1042522	P72R
27	chr17	37879588	37879588	A	G	SNP	nonsynonymous	Het	67.47	ERBB2	AMPL752670|5562341|TID345237|CCDS32642.1|ERBB2|exon17	CCDS32642.1	17	p.I655V	http://www.ncbi.nlm.nih.gov/SNP/snp_ref.cgi?rs=rs1136201	freq	NA	NA	NA	2e-05	1986	646	1340	germline_polymorphism	STP_v01	rs1136201	I655V
39	chr2	29416572	29416572	T	C	SNP	nonsynonymous	Hom	99.96	ALK	AMPL22800|5562244|TID345326|CCDS33172.1|ALK|exon29	CCDS33172.1	29	p.I1461V	http://www.ncbi.nlm.nih.gov/SNP/snp_ref.cgi?rs=rs1670283	freq	NA	NA	NA	1e-10	2320	1	2319	germline_polymorphism	STP_v01	rs1670283	I1461V
13	chr2	29445458	29445458	G	T	SNP	synonymous	Het	47.18	ALK	AMPL82218|5562252|TID345318|CCDS33172.1|ALK|exon21	CCDS33172.1	21	p.G1125G	http://www.ncbi.nlm.nih.gov/SNP/snp_ref.cgi?rs=rs3795850	freq	NA	NA	NA	5.01e-05	958	505	452	germline_polymorphism	Lung_v01	rs3795850	G1125G
14	chr7	55233089	55233089	C	T	SNP	synonymous	Het	48.17	EGFR	AMPL556722|5562311|TID345267|CCDS5514.1|EGFR|exon15	CCDS5514.1	15	p.A613A	http://www.ncbi.nlm.nih.gov/SNP/snp_ref.cgi?rs=rs17290169	freq	NA	NA	NA	2e-05	519	269	250	germline_polymorphism	GIST_v01	rs17290169	A613A
18	chr9	139410467	139410467	G	A	SNP	synonymous	Het	49.79	NOTCH1	AMPL1602907|5562507|TID345178|CCDS43905.1|NOTCH1|exon10	CCDS43905.1	10	p.D545D	http://www.ncbi.nlm.nih.gov/SNP/snp_ref.cgi?rs=rs11574889	freq	NA	NA	NA	5.01e-05	934	469	465	germline_polymorphism	Lung_v01	rs11574889	D545D
19	chr7	55214348	55214348	C	T	SNP	synonymous	Het	50.49	EGFR	AMPL492527|5562300|TID345278|CCDS5514.1|EGFR|exon4	CCDS5514.1	4	p.N158N	http://www.ncbi.nlm.nih.gov/SNP/snp_ref.cgi?rs=rs2072454	freq	NA	NA	NA	5.01e-05	814	402	411	germline_polymorphism	STP_v01	rs2072454	N158N
20	chr2	29543663	29543663	T	C	SNP	synonymous	Het	50.9	ALK	AMPL202556|5562266|TID345304|CCDS33172.1|ALK|exon7	CCDS33172.1	7	p.Q500Q	http://www.ncbi.nlm.nih.gov/SNP/snp_ref.cgi?rs=rs2293564	freq	NA	NA	NA	1e-10	2271	1115	1156	germline_polymorphism	STP_v01	rs2293564	Q500Q
21	chr7	116397572	116397572	A	G	SNP	synonymous	Het	52.39	MET	AMPL1215831|55624100000000|TID286165|CCDS47689.1|MET|exon6	CCDS47689.1	6	p.Q648Q	http://www.ncbi.nlm.nih.gov/SNP/snp_ref.cgi?rs=rs13223756	freq	NA	NA	NA	6.31e-06	1676	798	878	germline_polymorphism	STP_v01	rs13223756	Q648Q
26	chr1	162737116	162737116	C	G	SNP	synonymous	Het	61.95	DDR2	AMPL379804|5562289|TID345289|CCDS1241.1|DDR2|exon9	CCDS1241.1	9	p.L420L	http://www.ncbi.nlm.nih.gov/SNP/snp_ref.cgi?rs=rs2298258	freq	NA	NA	NA	2.51e-05	1535	584	951	germline_polymorphism	Lung_v01	rs2298258	L420L
29	chr7	55238874	55238874	T	A	SNP	synonymous	Hom	99.67	EGFR	AMPL561413|5562312|TID345266|CCDS5514.1|EGFR|exon16	CCDS5514.1	16	p.T629T	http://www.ncbi.nlm.nih.gov/SNP/snp_ref.cgi?rs=rs17337023	freq	NA	NA	NA	3.16e-09	918	0	915	germline_polymorphism	STP_v01	rs17337023	T629T
30	chr7	55249063	55249063	G	A	SNP	synonymous	Hom	99.7	EGFR	AMPL585272|5562316|TID345262|CCDS5514.1|EGFR|exon20	CCDS5514.1	20	p.Q787Q	http://www.ncbi.nlm.nih.gov/SNP/snp_ref.cgi?rs=rs1050171	freq	NA	NA	NA	6.31e-10	1349	2	1345	germline_polymorphism	Lung_v01	rs1050171	Q787Q
31	chr2	30143499	30143499	G	C	SNP	synonymous	Hom	99.78	ALK	AMPL255244|5562272|TID345298|CCDS33172.1|ALK|exon1	CCDS33172.1	1	p.L9L	http://www.ncbi.nlm.nih.gov/SNP/snp_ref.cgi?rs=rs4358080	freq	NA	NA	NA	3.98e-08	461	1	460	germline_polymorphism	STP_v01	rs4358080	L9L
32	chr4	1807894	1807894	G	A	SNP	synonymous	Hom	99.78	FGFR3	AMPL953644|5562372|TID345212|CCDS3353.1|FGFR3|exon13	CCDS3353.1	13	p.T651T	http://www.ncbi.nlm.nih.gov/SNP/snp_ref.cgi?rs=rs7688609	freq	NA	NA	NA	3.98e-08	465	1	464	germline_polymorphism	STP_v01	rs7688609	T651T
35	chr12	25368462	25368462	C	T	SNP	synonymous	Hom	99.8	KRAS	AMPL1114636|5562401|TID334296|CCDS8703.1|KRAS|exon4	CCDS8703.1	4	p.R161R	http://www.ncbi.nlm.nih.gov/SNP/snp_ref.cgi?rs=rs4362222	freq	NA	NA	NA	2e-09	1022	1	1020	germline_polymorphism	STP_v01	rs4362222	R161R
36	chr2	29940529	29940529	A	T	SNP	synonymous	Hom	99.86	ALK	AMPL247128|5562271|TID345299|CCDS33172.1|ALK|exon2	CCDS33172.1	2	p.P234P	http://www.ncbi.nlm.nih.gov/SNP/snp_ref.cgi?rs=rs2246745	freq	NA	NA	NA	7.94e-09	702	1	701	germline_polymorphism	STP_v01	rs2246745	P234P
37	chr17	29508775	29508775	G	A	SNP	synonymous	Hom	99.91	NF1	AMPL411229926|5562431|TID334289|CCDS42292.1|NF1|exon7	CCDS42292.1	7	p.L234L	http://www.ncbi.nlm.nih.gov/SNP/snp_ref.cgi?rs=rs1801052	freq	NA	NA	NA	1e-10	2208	1	2206	germline_polymorphism	STP_v01	rs1801052	L234L
38	chr7	55266417	55266417	T	C	SNP	synonymous	Hom	99.92	EGFR	AMPL614177|5562319|TID345259|CCDS5514.1|EGFR|exon23	CCDS5514.1	23	p.T903T	http://www.ncbi.nlm.nih.gov/SNP/snp_ref.cgi?rs=rs1140475	freq	NA	NA	NA	1e-09	1203	0	1202	germline_polymorphism	STP_v01	rs1140475	T903T
	PERCENT COVERAGE
	percentage of bp with ≥100 reads							Failed Target Regions with <100 reads													Average read depth = 1,082.03
	Gene	% Expected Coverage	Gene	% Expected Coverage				Gene	Exon	# Amino acids	# Reads observed	Frequency of mutations reported in these amino acids (COSMIC)	...	chrom_id	start_pos	end_pos	Protein_pos_start	Protein_pos_end	Transcript_ID
1	AKT1	1	MAP2K1	1			1	PTEN	9	29	14	0.002		chr10	89725062	89725147	349	377	CCDS31238.1
2	AKT2	1	MET	1			2	RB1	1	18	49	0.003		chr13	48878135	48878185	29	46	CCDS31973.1
3	AKT3	1	NF1	1			3	TSC2	18	11	51	0		chr16	2121783	2121815	649	659	CCDS10458.1
4	ALK	0.961	NOTCH1	0.956			4	TSC2	18	3	56	0		chr16	2121816	2121824	660	662	CCDS10458.1
5	BRAF	1	NRAS	1			5	TSC2	18	35	16	0.001		chr16	2121825	2121927	663	697	CCDS10458.1
6	CDK4	1	NTRK2	1			6	TSC2	22	18	43	0		chr16	2125842	2125895	863	880	CCDS10458.1
7	CDKN2A	0.78	NTRK3	1			7	TSC2	32	37	68	0		chr16	2133707	2133819	1299	1335	CCDS10458.1
8	DDR2	1	PIK3CA	0.959			8	ERBB2	7	21	35	0		chr17	37866591	37866653	254	274	CCDS32642.1
9	EGFR	1	PIK3R1	1			9	STK11	1	19	24	0.003		chr19	1206911	1206967	1	19	CCDS45896.1
10	ERBB2	0.984	PTEN	0.924			10	STK11	3	18	29	0.003		chr19	1219360	1219414	138	155	CCDS45896.1
11	FGFR1	0.942	RAC1	1			11	STK11	9	5	88	0.003		chr19	1226634	1226648	430	434	CCDS45896.1
12	FGFR3	1	RB1	0.974			12	ALK	16	31	59	0		chr2	29451748	29451838	909	939	CCDS33172.1
13	GNA11	1	RET	1			13	ALK	1	34	91	0		chr2	30143144	30143243	95	128	CCDS33172.1
14	GNAQ	1	STK11	0.906			14	VHL	1	21	61	0.018		chr3	10183745	10183806	72	92	CCDS2597.1
15	GNAS	1	TP53	1			15	PIK3CA	9	9	69	0		chr3	178935996	178936022	514	522	CCDS43171.1
16	HRAS	1	TSC1	0.982			16	PIK3CA	11	27	9	0		chr3	178937357	178937438	583	609	CCDS43171.1
17	KDR	1	TSC2	0.944			17	FGFR1	9	25	83	0		chr8	38277124	38277196	411	435	CCDS55223.1
18	KIT	1	VHL	0.871			18	FGFR1	3	28	37	0		chr8	38287331	38287412	82	109	CCDS55223.1
19	KRAS	1					19	TSC1	15	23	68	0.002		chr9	135779070	135779136	704	726	CCDS6956.1
							20	NOTCH1	30	42	37	0		chr9	139396211	139396334	1835	1876	CCDS43905.1
							21	NOTCH1	23	40	28	0		chr9	139401200	139401318	1251	1290	CCDS43905.1
							22	NOTCH1	22	14	72	0		chr9	139401755	139401795	1202	1215	CCDS43905.1
							23	NOTCH1	15	11	36	0		chr9	139407471	139407502	813	823	CCDS43905.1
							24	CDKN2A	2	29	6	0.047		chr9	21971122	21971209	65	93	CCDS6511.2
